# Supplementary material for: MnCl2(C6N10H6): Insights into a Luminescent Transition Metal–Melem Complex
Source: Molecules. 2024 Nov 27;29(23):5598. doi: 10.3390/molecules29235598 (PMC11643902; doi:10.3390/molecules29235598)
Supplement: Supplementary file 1 [file molecules-29-05598-s001.zip]

Archive with 1 entries (1 files):
- molecules-3264041-supplementary.pdf
